# Supplementary material for: Binding kinetics drive G protein subtype selectivity at the β1-adrenergic receptor
Source: Nat Commun. 2024 Feb 13;15:1334. doi: 10.1038/s41467-024-45680-7 (PMC10864275; doi:10.1038/s41467-024-45680-7)
Supplement: Supplementary file 4 — Source Data [file 41467_2024_45680_MOESM4_ESM.xlsx]

## Sheet: Saturation and Competition
Propranolol saturation binding
[(S)-propranolol-red] M	B1AR-W						B1AR-E
	Exp 1	Exp 2	Exp 3	Exp 4	Exp 5	Exp 6	Exp 1	Exp 2	Exp 3	Exp 4	Exp 5	Exp 6
316	0.0493935	0.0458531	0.0426532	0.0482431	0.0456223	0.0526565	0.0440604	0.0426184	0.0434316	0.0411189	0.0506407	0.0492752
100	0.0552046	0.04526	0.0626672	0.0641209	0.0614051	0.0612916	0.0455632	0.0500833	0.0455168	0.0481916	0.0619024	0.0595949
31.6	0.0577216	0.0604893	0.0568776	0.0570179	0.0628833	0.0592664	0.0482334	0.0496645	0.0459781	0.0478046	0.0463819	0.0552341
10	0.0444329	0.0380798	0.0359826	0.0395174	0.0499799	0.0523237	0.0338405	0.0346138	0.0318494	0.034343	0.0435593	0.0365041
1	0.0138941	0.0108506	0.00911159	0.0135172	0.0177756	0.0168906	0.00817462	0.00982784	0.0108965	0.013274	0.0165741	0.0155117
0.1	0.00233199	0.00438356	0.00156286	0.00355109	0.00427032	0.00499967	0.000516125	0.00190638	0.00416623	0.00565061	0.00849274	0.00816912
0.01	1.4425e-05	-1.4425e-05	0.00014883	-0.00014883	-0.00114547	0.00114547	0.00035726	-0.00035726	0.00065127	-0.00065127	0.00078305	-0.00078305
Isoprenaline competition binding
	B1AR-W						B1AR-E
Log [Isoprenaline] M	Exp 1	Exp 2	Exp 3	Exp 4	Exp 5	Exp 6	Exp 1	Exp 2	Exp 3	Exp 4	Exp 5	Exp 6
-4	0.000346255	0.00197449	0.00359908	0.00095682	0.000848325	0.000944405	0.00110465	0.00189893	0.00179834	0.0019939	0.00478304	0.00232551
-4.5	0.00337347	0.00181254	0.00221934	0.00528983	0.00183958	0.00499989	0.00239237	0.00484805	0.00363138	0.00382263	0.00455336	0.00031439
-5	0.00517062	0.00513166	0.00325576	0.00378735	0.00411791	0.00290532	0.0057627	0.00591572	0.00223955	0.0045966	0.00761953	0.00480742
-6	0.0123004	0.012795	0.012177	0.0101309	0.010652	0.011539	0.0138378	0.0162183	0.0109657	0.010929	0.0156627	0.0133708
-7	0.0203792	0.0208378	0.020594	0.0173503	0.0183889	0.0193422	0.0161096	0.0204476	0.0151819	0.0184368	0.0157661	0.018673
-8	0.0245663	0.0241828	0.0179569	0.0205004	0.0195269	0.0166075	0.0208951	0.0220404	0.0233662	0.0198037	0.025339	0.0192459
-9	0.0243574	0.02464	0.022152	0.0219734	0.0234448	0.0167008	0.0213505	0.0200697	0.0182428	0.0185765	0.0173017	0.0170618

## Sheet: TRUPATH
Gs signalling
	B1AR-W			B1AR-E
Log [Isoprenaline] M	Exp 1	Exp 2	Exp 3	Exp 1	Exp 2	Exp 3
-5	1.894	2.26	2.034	2.417	2.991	2.766
-6	1.329	1.735	1.473	1.84	2.339	2.266
-7	0.9774	1.332	1.06	1.452	1.82	1.744
-8	0.4264	0.5921	0.5436	0.8675	1.299	1.187
-9	0.05875	0.07235	0.06404	0.3692	0.458	0.3288
-10	0.015	0.01315	0	0.06321	0.1038	0.04289
-11			0			0.002667
-12	0	0	0	0	0	0
Gi1 signalling
	B1AR-W			B1AR-E
Log [Isoprenaline] M	Exp 1	Exp 2	Exp 3	Exp 1	Exp 2	Exp 3
-5	1.686	1.969	2.018	2.746	3.434	3.753
-6	1.352	1.468	1.675	2.524	2.845	2.989
-7	0.7186	0.991	0.8711	1.944	2.104	2.301
-8	0.03158	0.2304	0.3149	0.8703	0.8987	1.044
-9	0.001713	0.005772	0.01256	0.08834	0.2984	0.1358
-10	0.007306	0.0549	0.0327	0.03284	0.01906	0.03601
-11	0.02995		0.2098	0.1173		0.2154
-12	0	0	0	0	0	0
Go1 signalling
	B1AR-W			B1AR-E
Log [Isoprenaline] M	Exp 1	Exp 2	Exp 3	Exp 1	Exp 2	Exp 3
-5	1.657	1.556	1.543	2.717	2.243	2.381
-6	1.229	1.054	1.184	2.365	1.787	2.144
-7	0.9571	0.7088	0.8915	1.914	1.41	1.848
-8	0.2928	0.06332	0.1525	0.9933	0.7198	1.248
-9	0	0	0	0.3407	0.001922	0.3001
-10	0	0	0.004126	0.1468	0	0.07131
-11	0.002431	0.003112	0	0	0	0
-12	0	0	0	0.4104	0	0
Gq-Q signalling
	B1AR-W			B1AR-E
Log [Isoprenaline] M	Exp 1	Exp 2	Exp 3	Exp 1	Exp 2	Exp 3
-5	0.3226	0.4735	0.3832	0.4182	0.4798	0.3871
-6	0.3407	0.2039	0.5161	0.4115	0.3851	0.3638
-7	0.2058	0.1958	0.2221	0.3159	0.3132	0.4783
-8	0.09559	0.01698	0.1683	0.06832	0.3491	0.2356
-9	0.1115	0.001521	0.0582	0.0283	0.02161	0.04655
-10	0.03477	0.0007042	0.1254	0.01751	0.01749	0.003954
-11		0		0.07447	0.001635
-12	0	0	0	0	0	0

## Sheet: BLI
Receptor construct	Mini-G construct	Agonist	Mini-G concentration (M)	kobs (s-1)	kobs Error	koff (s-1)	koff Error	kon (M-1 s-1)	KD (M)
β1AR-E	MiniGs 393 C96A	Iso.	1.25e-07	0.023349	9.433e-05	0.005968	2.9703e-05	139040	4.2921e-08
β1AR-E	MiniGs 393 C96A	Iso.	1.25e-07	0.025585	8.3749e-05	0.0069122	4.0581e-05	149380	4.6272e-08
β1AR-E	MiniGs 393 C96A	Iso.	1.25e-07	0.02679	8.684e-05	0.0077871	5.5008e-05	152020	5.1224e-08
β1AR-E	MiniGsi R47 C96A	Iso.	1e-06	0.0075921	1.1599e-05	0.0039196	2.6415e-05	3672.5	1.0673e-06
β1AR-E	MiniGsi R47 C96A	Iso.	1e-06	0.0073637	8.2051e-06	0.0039893	2.4665e-05	3374.4	1.1822e-06
β1AR-E	MiniGsi R47 C96A	Iso.	1e-06	0.0078485	1.1086e-05	0.0039875	2.4369e-05	3861	1.0328e-06
β1AR-E	MiniGo1 R12	Iso.	2e-06	0.010105	9.0121e-05	0.0042047	4.4579e-05	2950	1.4253e-06
β1AR-E	MiniGo1 R12	Iso.	2e-06	0.0099854	0.00010423	0.0035841	4.3047e-05	3200.7	1.1198e-06
β1AR-E	MiniGo1 R12	Iso.	2e-06	0.0094846	8.8145e-05	0.0040067	3.8312e-05	2739	1.4628e-06
β1AR-E	MiniGsq R70	Iso.	2e-06	0.031946	0.00035945	0.0034399	3.6675e-05	14253	2.4135e-07
β1AR-E	MiniGsq R70	Iso.	2e-06	0.031854	0.00035269	0.0034416	3.7352e-05	14206	2.4226e-07
β1AR-E	MiniGsq R70	Iso.	2e-06	0.031321	0.00035495	0.0034021	3.6083e-05	13959	2.4372e-07
β1AR-W	MiniGs 393 C96A	Iso.	1.25e-07	0.010711	2.6531e-05	0.0062224	3.1851e-05	35912	1.7327e-07
β1AR-W	MiniGs 393 C96A	Iso.	1.25e-07	0.011115	2.7302e-05	0.0064054	3.3193e-05	37676	1.7001e-07
β1AR-W	MiniGs 393 C96A	Iso.	1.25e-07	0.01159	2.6611e-05	0.0061372	3.2239e-05	43622	1.4069e-07
β1AR-W	MiniGsi R47 C96A	Iso.	1e-06	0.0083694	3.139e-05	0.0063021	3.7058e-05	2067.3	3.0485e-06
β1AR-W	MiniGsi R47 C96A	Iso.	1e-06	0.0085738	2.3369e-05	0.0060544	3.5834e-05	2519.4	2.4031e-06
β1AR-W	MiniGsi R47 C96A	Iso.	1e-06	0.0092916	3.1784e-05	0.0063399	3.826e-05	2951.7	2.1479e-06
β1AR-W	MiniGo1 R12	Iso.	4e-06	0.014825	0.00018995	0.010158	0.0001917	1166.7	8.7072e-06
β1AR-W	MiniGo1 R12	Iso.	4e-06	0.013342	0.0001644	0.0089368	0.00015737	1101.4	8.1139e-06
β1AR-W	MiniGo1 R12	Iso.	4e-06	0.015898	0.00020531	0.0091438	0.00017598	1688.4	5.4156e-06
β1AR-W	MiniGsq R70	Iso.	2e-06	0.031484	0.00016332	0.0065844	5.5299e-05	12450	5.2887e-07
β1AR-W	MiniGsq R70	Iso.	2e-06	0.031567	0.00016541	0.0067212	5.7001e-05	12423	5.4103e-07
β1AR-W	MiniGsq R70	Iso.	2e-06	0.032304	0.00017296	0.0067938	5.7244e-05	12755	5.3265e-07
β1AR-E	MiniGs 393 C96A	Sal.	2e-06	0.0298212	0.0001608	0.00978983	4.49e-05	10016	9.7745e-07
β1AR-E	MiniGs 393 C96A	Sal.	2e-06	0.029826	0.00017855	0.0096876	4.9113e-05	10069	9.6211e-07
β1AR-E	MiniGs 393 C96A	Sal.	2e-06	0.030505	0.0001922	0.00979285	4.99e-05	10356	9.4563e-07
β1AR-E	MiniGs 393 C96A	Xam.	4e-06	0.027835	0.00011485	0.010349	3.9175e-05	4371.6	2.3673e-06
β1AR-E	MiniGs 393 C96A	Xam.	4e-06	0.028213	0.00011848	0.010348	4.0937e-05	4466.2	2.317e-06
β1AR-E	MiniGs 393 C96A	Xam.	4e-06	0.027175	9.7843e-05	0.010202	4.1253e-05	4243.3	2.4043e-06
β1AR-W	MiniGs 393 C96A	Xam.	4e-06	0.030417	0.00019639	0.01318	7.359e-05	4309.2	3.0586e-06
β1AR-W	MiniGs 393 C96A	Xam.	4e-06	0.030863	0.00021648	0.013101	8.1601e-05	4440.5	2.9503e-06
β1AR-W	MiniGs 393 C96A	Xam.	4e-06	0.031847	0.00026967	0.013373	7.2869e-05	4618.6	2.8955e-06
β1AR-W	MiniGs 393 C96A	Sal.	1e-06	0.031469	0.00012623	0.018752	8.9464e-05	12717	1.4746e-06
β1AR-W	MiniGs 393 C96A	Sal.	1e-06	0.031567	0.0001324	0.018799	8.5664e-05	12767	1.4725e-06
β1AR-W	MiniGs 393 C96A	Sal.	1e-06	0.031962	0.00013061	0.018889	8.8455e-05	13073	1.4449e-06
